# Supplementary material for: Ultrasensitive tumour‐agnostic non‐invasive detection of colorectal cancer recurrence using ctDNA methylation
Source: Clin Transl Med. 2022 Sep 14;12(9):e1015. doi: 10.1002/ctm2.1015 (PMC9473485; doi:10.1002/ctm2.1015)
Supplement: Supplementary file 2 — Supporting Information [file CTM2-12-e1015-s003.xlsx]

## Sheet: Supplementary Table S2
Supplementary Table S2. Donors in clinical cohort.
Patient	Position	Sex	Age	T_stage	N_stage	M_stage	Cohort
2002909	Colon	F	50	3	0	0	Post-surgery
2003065	Rectal	M	76	4	2	1	Post-surgery
2003078	Colon	F	51	3	1	0	Post-surgery
2003110	Rectal	M	47	3	0	1	Post-surgery
2003132	Rectal	F	77	3	1	0	Post-surgery
2003152	Rectal	M	57	4	2	1	Post-surgery
2003216	Rectal	M	53	4	0	1	Post-surgery
2003217	Colon	M	52	4	0	1	Post-surgery
2003264	Rectal	M	53	4	0	1	Post-surgery
2003376	Rectal	M	55	3	2	1	Post-surgery
2003377	Colon	M	63	4	1	1	Post-surgery
2003441	Rectal	M	70	2	1	0	Post-surgery
2003443	Rectal	F	54	4	0	1	Post-surgery
2003444	Rectal	M	51	3	1	1	Post-surgery
2003456	Colon	M	46	4	2	1	Post-surgery
2003457	Rectal	F	52	3	0	0	Post-surgery
2003560	Colon	M	45	4	0	0	Post-surgery
2003650	Colon	M	46	4	0	0	Post-surgery
2003665	Rectal	F	43	3	0	0	Post-surgery
2003701	Rectal	F	33	4	2	1	Post-surgery
2003702	Colon	F	32	4	2	1	Post-surgery
2003703	Rectal	M	69	4	0	0	Post-surgery
2003885	Rectal	M	65	4	1	1	Post-surgery
2003909	Rectal	F	54	4	1	0	Post-surgery
2003910	Rectal	M	57	4	0	0	Post-surgery
2003947	Rectal	M	50	4	2	0	Post-surgery
2003956	Rectal	M	64	4	1	0	Post-surgery
2003995	Rectal	M	63	4	0	1	Post-surgery
2003996	Colon	M	61	4	1	1	Post-surgery
2003998	Rectal	M	57	4	1	1	Post-surgery
2004108	Rectal	F	36	4	2	0	Post-surgery
2004250	Rectal	F	48	4	2	0	Post-surgery
2004278	Rectal	F	61	3	1	1	Post-surgery
2004285	Colon	F	60	4	2	0	Post-surgery
2004349	Rectal	M	49	2	0	0	Post-surgery
2004350	Rectal	F	62	2	0	0	Post-surgery
2004384	Rectal	M	52	3	2	1	Post-surgery
2004407	Rectal	M	68	2	1	0	Post-surgery
2004876	Rectal	F	54	3	2	0	Post-surgery
2005272	Rectal	M	67	4	2	1	Post-surgery
1900089	Rectal	F	55	4	0	1	Surgery-naïve
2002935	Colon	F	83	4	0	1	Surgery-naïve
2003008	Colon	F	55	4	0	1	Surgery-naïve
2003023	Rectal	F	78	1	0	0	Surgery-naïve
2003024	Colon	M	81	4	0	1	Surgery-naïve
2003044	Colon	M	55	3	2	0	Surgery-naïve
2003095	Colon	F	46	4	0	1	Surgery-naïve
2003131	Rectal	F	47	3	0	0	Surgery-naïve
2003192	Rectal	M	68	3	2	0	Surgery-naïve
2003218	Rectal	M	63	1	0	0	Surgery-naïve
2003219	Colon	M	33	4	2	0	Surgery-naïve
2003220	Rectal	M	55	4	1	0	Surgery-naïve
2003263	Rectal	F	71	3	1	0	Surgery-naïve
2003346	Rectal	M	47	4	2	0	Surgery-naïve
2003398	Colon	F	75	3	0	0	Surgery-naïve
2003410	Colon	M	57	3	0	0	Surgery-naïve
2003412	Colon	M	33	2	0	0	Surgery-naïve
2003445	Colon	F	59	2	0	0	Surgery-naïve
2003574	Rectal	M	73	3	0	0	Surgery-naïve
2003636	Colon	M	29	3	1	0	Surgery-naïve
2003651	Rectal	M	53	2	0	0	Surgery-naïve
2003724	Colon	M	71	3	0	0	Surgery-naïve
2003812	Rectal	F	65	2	0	0	Surgery-naïve
2003829	Rectal	M	54	4	0	1	Surgery-naïve
2003957	Colon	M	71	2	0	0	Surgery-naïve
2003997	Colon	M	50	2	0	0	Surgery-naïve
2004038	Colon	F	65	2	0	0	Surgery-naïve
2004039	Colon	F	57	2	0	0	Surgery-naïve
2004284	Colon	M	46	3	1	0	Surgery-naïve
2004322	Rectal	F	44	4	0	0	Surgery-naïve
2004381	Colon	M	55	4	0	1	Surgery-naïve
2004480	Rectal	M	64	4	1	1	Surgery-naïve
2004539	Colon	F	55	3	0	0	Surgery-naïve
2004793	Rectal	M	61	3	0	0	Surgery-naïve
2004824	Colon	M	70	4	0	1	Surgery-naïve
2004827	Rectal	M	51	2	0	0	Surgery-naïve
2004890	Colon	M	83	4	0	1	Surgery-naïve
2004896	Colon	M	63	3	0	0	Surgery-naïve
2004897	Rectal	F	60	3	0	0	Surgery-naïve
2004911	Rectal	F	46	4	0	1	Surgery-naïve
2004932	Rectal	F	75	4	0	1	Surgery-naïve
2004949	Colon	M	75	4	0	1	Surgery-naïve
2004950	Colon	M	54	3	1	0	Surgery-naïve
2004979	Rectal	M	35	3	0	0	Surgery-naïve
2004980	Rectal	M	46	3	0	0	Surgery-naïve
2004981	Colon	M	48	3	0	0	Surgery-naïve
2004982	Rectal	F	75	3	0	0	Surgery-naïve
2005035	Rectal	F	63	3	0	0	Surgery-naïve
2005092	Colon	M	19	4	0	1	Surgery-naïve
2005120	Colon	F	69	3	1	0	Surgery-naïve
2005171	Colon	F	62	4	0	1	Surgery-naïve
2005222	Colon	F	75	4	0	1	Surgery-naïve
2005345	Colon	F	73	2	0	0	Surgery-naïve
2005362	Rectal	M	51	2	0	0	Surgery-naïve
2005467	Rectal	M	51	4	0	0	Surgery-naïve
2005511	Colon	M	49	3	0	0	Surgery-naïve
2005619	Colon	F	35	2	0	0	Surgery-naïve
2005761	Colon	M	68	4	0	0	Surgery-naïve
2005823	Colon	M	63	2	0	0	Surgery-naïve
2005870	Rectal	F	68	4	0	0	Surgery-naïve
1900454	Colon	F	39	4	0	1	Surgery-naïve
1901312	Colon	F	62	4	0	1	Surgery-naïve
1901365	Rectal	M	60	4	0	1	Surgery-naïve
1900454	Colon	F	39	4	0	1	Surgery-naïve
