# Supplementary material for: Ultrasensitive tumour‐agnostic non‐invasive detection of colorectal cancer recurrence using ctDNA methylation
Source: Clin Transl Med. 2022 Sep 14;12(9):e1015. doi: 10.1002/ctm2.1015 (PMC9473485; doi:10.1002/ctm2.1015)
Supplement: Supplementary file 3 — Supporting Information [file CTM2-12-e1015-s001.xlsx]

## Sheet: Supplementary Table S3
Supplementary Table S3. Surgery-naive cohort feature.
Patient Clinical Feature								Summary of Sequencing Result			Methylation Sequencing		Somatic Sequencing
Patient	Position	Sex	Age	T_stage	N_stage	M_stage	Cohort	meanVAF	Expected_tf	MAFIT_all	Mean.coverage	conversion_rate	Mean.coverage.cfDNA	Mean.coverage.Control
1900089	Rectal	F	55	4	x	1	Surgery-naïve	0	2.3792	0.317887	716.006	0.995582	1784.3	775.425
1900454	Colon	F	39	4	x	1	Surgery-naïve	0	0.6766	0.829809	515.64	0.996815	915.274	1571.1
1900455	Colon	F	39	4	x	1	Surgery-naïve	0	0.6441	0.781228	519.338	0.996382	1506.48	861.106
1901312	Colon	F	62	4	x	1	Surgery-naïve	0	2.9979	0.181424	1068.73	0.995778	1346.43	1260.09
1901365	Rectal	M	60	4	x	1	Surgery-naïve	0	1.3156	1.00262	680.55	0.996477	1135	339.521
2002935	Colon	F	83	4	x	1	Surgery-naïve	0.267358	1.8229	1.10784	878.665	0.993744	1925.71	779.271
2003008	Colon	F	55	4	x	1	Surgery-naïve	0.274778	1.0026	1.04249	808.588	0.995965	657.8	606.358
2003023	Rectal	F	78	1	0	x	Surgery-naïve	0.0212635	0.1312	1.01898	672.973	0.993629	933.154	905.121
2003024	Colon	M	81	4	x	1	Surgery-naïve	0.0353212	0.1763	1.09303	800.431	0.995571	1086.83	593.743
2003044	Colon	M	55	3	2	0	Surgery-naïve	0.0147452	0.0879	0.54768	548.931	0.99368	982.312	773.269
2003095	Colon	F	46	4	x	1	Surgery-naïve	0.557333	1.8452	0.969932	840.789	0.995453	1350.35	685.795
2003131	Rectal	F	47	3	0	x	Surgery-naïve	0.00298656	0.0128	0.400725	643.031	0.992951	943.659	456.281
2003192	Rectal	M	68	3	2	x	Surgery-naïve	0	0.0157	0.300846	350.821	0.993046	947.656	594.011
2003218	Rectal	M	63	1	0	x	Surgery-naïve	0	0.0848	0.979089	185.222	0.993206	961.219	646.641
2003219	Colon	M	33	4	2	x	Surgery-naïve	0.164497	0.8201	0.880408	223.254	0.992835	1026.24	492.901
2003220	Rectal	M	55	4	1	x	Surgery-naïve	0.00895857	0.0598	0.503588	439.302	0.993215	834.507	603.746
2003263	Rectal	F	71	3	1	x	Surgery-naïve	0	0.0114	0.552046	500.879	0.99354	733.781	520.586
2003346	Rectal	M	47	4	2	x	Surgery-naïve	0	0.0079	0.453745	888.808	0.993583	967.26	751.842
2003398	Colon	F	75	3	x	x	Surgery-naïve	0.179234	1.0901	1.32797	727.945	0.990308	902.6	658.344
2003410	Colon	M	57	3	0	x	Surgery-naïve	0	0.0048	0.345359	747.557	0.993324	1042.99	580.638
2003412	Colon	M	33	2	x	x	Surgery-naïve	0.0862442	0.3914	0.97051	354.17	0.993268	564.188	698.934
2003445	Colon	F	59	2	x	x	Surgery-naïve	0.00881356	0.0229	0.472216	715.197	0.992752	1069.21	594.194
2003574	Rectal	M	73	3	x	x	Surgery-naïve	0.0309598	0.0738	1.29921	906.818	0.99466	798.714	690.35
2003636	Colon	M	29	3	1	0	Surgery-naïve	0	0.0234	0.754007	307.338	0.995361	894.145	811.295
2003651	Rectal	M	53	2	x	x	Surgery-naïve	0	0.0122	0.907773	492.992	0.995368	1048.2	717.702
2003724	Colon	M	71	3	x	x	Surgery-naïve	0.24514	1.5196	1.34598	952.124	0.993125	1258.74	797.788
2003812	Rectal	F	65	2	x	x	Surgery-naïve	0	0.0159	0.890944	497.031	0.995795	945.669	558.591
2003829	Rectal	M	54	4	x	1	Surgery-naïve	0.733841	0.9723	1.12669	1023.27	0.99637	2096.46	672.032
2003957	Colon	M	71	2	x	x	Surgery-naïve	0	0.0441	0.977388	627.111	0.993049	870.25	798.433
2003997	Colon	M	50	2	x	x	Surgery-naïve	0	-0.0015	0.826925	1090.14	0.990522	818.645	755.762
2004038	Colon	F	65	2	x	x	Surgery-naïve	0	0.0055	0.883355	515.304	0.992946	1033.85	476.549
2004039	Colon	F	57	2	x	x	Surgery-naïve	0	0.01	0.56342	394.82	0.995326	1064.72	711.754
2004284	Colon	M	46	3	1	0	Surgery-naïve	0	0.009	0.416872	740.977	0.995998	788.805	765.265
2004322	Rectal	F	44	4	x	x	Surgery-naïve	0	0.0326	0.596107	227.119	0.995687	1082.19	671.396
2004381	Colon	M	55	4	X	1	Surgery-naïve	0.003517	0.0124	0.378416	514.614	0.995695	1184.63	606.472
2004480	Rectal	M	64	4	1	1	Surgery-naïve	0.0198009	0.1162	0.863266	396.72	0.99555	948.978	716.027
2004539	Colon	F	55	3	x	x	Surgery-naïve	0	0.0022	0.536269	720.835	0.995842	970.69	667.542
2004793	Rectal	M	61	3	x	x	Surgery-naïve	0	0.0163	0.739158	573.838	0.996108	716.021	546.274
2004824	Colon	M	70	4	0	1	Surgery-naïve	0.264634	0.5466	1.27459	902.336	0.996124	1109.12	713.743
2004827	Rectal	M	51	2	x	x	Surgery-naïve	0	0.0169	0.67889	405.012	0.995057	1041.28	739.102
2004890	Colon	M	83	4	X	1	Surgery-naïve	0.430787	1.1448	1.36317	622.974	0.995477	1083.09	803.766
2004896	Colon	M	63	3	x	x	Surgery-naïve	0.0303744	0.1172	0.92128	613.438	0.996366	822.988	796.459
2004897	Rectal	F	60	3	x	x	Surgery-naïve	0.0102916	0.0244	0.731249	649.767	0.995365	1238.6	805.184
2004911	Rectal	F	46	4	x	1	Surgery-naïve	0.606446	2.2565	0.00425353	883.482	0.996302	1322.85	781.236
2004932	Rectal	F	75	4	x	1	Surgery-naïve	0	0.0159	0.864252	675.455	0.995448	1016.47	828.818
2004949	Colon	M	75	4	X	1	Surgery-naïve	0.112132	0.3415	1.28406	652.133	0.995606	930.055	611.258
2004950	Colon	M	54	3	1	x	Surgery-naïve	0	0.01	0.628822	406.564	0.99382	1078.69	777.433
2004979	Rectal	M	35	3	x	x	Surgery-naïve	0	0.008	0.164785	586.769	0.993562	1088.07	725.715
2004980	Rectal	M	46	3	x	x	Surgery-naïve	0	0.0032	0.433382	690.047	0.994304	1033.71	675.935
2004981	Colon	M	48	3	x	x	Surgery-naïve	0	0.0038	0.428446	423.022	0.994064	945.917	1012.65
2004982	Rectal	F	75	3	x	x	Surgery-naïve	0.0155409	0.0546	0.699666	346.571	0.994101	1181.31	774.877
2005035	Rectal	F	63	3	x	x	Surgery-naïve	0.278845	1.6316	0.780809	594.892	0.993856	1044.4	492.587
2005092	Colon	M	19	4	x	1	Surgery-naïve	0.0633784	0.1127	0.187193	750.681	0.99415	881.227	613.657
2005120	Colon	F	69	3	1	0	Surgery-naïve	0	0.0104	0.835118	434.845	0.995423	1002.01	797.29
2005171	Colon	F	62	4	x	1	Surgery-naïve	0.193416	0.5466	1.2819	972.599	0.995309	833.006	688.367
2005222	Colon	F	75	4	x	1	Surgery-naïve	0.236991	0.7966	1.23592	591.561	0.994186	1143.01	804.891
2005345	Colon	F	73	2	x	x	Surgery-naïve	0	-0.0001	0.302516	732.102	0.99441	1012.95	558.988
2005362	Rectal	M	51	2	x	x	Surgery-naïve	0	0.0029	0.220693	703.645	0.994098	979.866	709.437
2005467	Rectal	M	51	4	x	x	Surgery-naïve	0.368406	1.6451	1.01291	1304.31	0.987649	757.319	1341.09
2005511	Colon	M	49	3	x	x	Surgery-naïve	0.0139057	0.0978	0.253162	625.976	0.970676	1183.53	514.82
2005619	Colon	F	35	2	x	x	Surgery-naïve	0.0020813	0.0434	0.139379	524.801	0.980983	1140.85	734.513
2005761	Colon	M	68	4	x	x	Surgery-naïve	0.52964	1.3672	1.22011	1139.4	0.987044	946.995	568.055
2005823	Colon	M	63	2	x	x	Surgery-naïve	0	0.0063	0.746203	834.809	0.995302	522.615	340.941
2005870	Rectal	F	68	4	x	x	Surgery-naïve	0	0.0177	0.75657	555.855	0.995446	875.653	635.877
