# Supplementary material for: Ultrasensitive tumour‐agnostic non‐invasive detection of colorectal cancer recurrence using ctDNA methylation
Source: Clin Transl Med. 2022 Sep 14;12(9):e1015. doi: 10.1002/ctm2.1015 (PMC9473485; doi:10.1002/ctm2.1015)
Supplement: Supplementary file 4 — Supporting Information [file CTM2-12-e1015-s002.xlsx]

## Sheet: Supplementary Table S4
Supplementary Table S4. SNV in cfDNA.
Sample	Patient	Gene	Chr	Start	Ref	Alt	Exon	Transcript	HGVSc	Protein	REF_DP	ALT_DP	DP	VAF	gnomAD_exome_EAS	gnomAD_genome_EAS	gnomAD_exome_ALL	gnomAD_genome_ALL	ExonicFunc.refGene	cosmic70
2004911S1T3	2004911	APC	5	112175576	C	T	exon16	NM_000038	c.4285C>T	p.Q1429*	141	824	965	0.853886	0	0	0	0	stopgain	ID=COSM18836;OCCURENCE=24(large_intestine)
2004911S1T3	2004911	TP53	17	7577120	C	T	exon8	NM_000546	c.818G>A	p.R273H	175	974	1149	0.847694	0	0	1.627e-5	0	nonsynonymous_SNV	ID=COSM99729,COSM1645335,COSM3356963,COSM10660;OCCURENCE=1(vulva),32(oesophagus),44(upper_aerodigestive_tract),4(bone),1(thymus),45(central_nervous_system),22(stomach),1(cervix),27(haematopoietic_and_lymphoid_tissue),42(lung),4(penis),8(endometrium),57(ovary),1(soft_tissue),1(fallopian_tube),5(biliary_tract),144(large_intestine),19(urinary_tract),2(genital_tract),4(liver),25(pancreas),70(breast),…
2003829S1T3	2003829	TP53	17	7577120	C	T	exon8	NM_000546	c.818G>A	p.R273H	330	1262	1592	0.792714	0	0	1.627e-5	0	nonsynonymous_SNV	ID=COSM99729,COSM1645335,COSM3356963,COSM10660;OCCURENCE=1(vulva),32(oesophagus),44(upper_aerodigestive_tract),4(bone),1(thymus),45(central_nervous_system),22(stomach),1(cervix),27(haematopoietic_and_lymphoid_tissue),42(lung),4(penis),8(endometrium),57(ovary),1(soft_tissue),1(fallopian_tube),5(biliary_tract),144(large_intestine),19(urinary_tract),2(genital_tract),4(liver),25(pancreas),70(breast),…
2003829S1T3	2003829	APC	5	112175328	C	A	exon16	NM_000038	c.4037C>A	p.S1346*	199	657	856	0.767523	0	0	0	0	stopgain	ID=COSM19084;OCCURENCE=5(large_intestine)
2003829S1T3	2003829	SMAD4	18	48604788	A	T	exon12	NM_005359	c.1610A>T	p.D537V	231	571	802	0.71197	0	0	0	0	nonsynonymous_SNV	ID=COSM256174;OCCURENCE=2(pancreas),1(large_intestine)
2003095S1T3	2003095	TP53	17	7577141	C	T	exon8	NM_000546	c.797G>A	p.G266E	438	902	1340	0.673134	0	0	0	0	nonsynonymous_SNV	ID=COSM10867,COSM1679491,COSM3388174,COSM216410;OCCURENCE=2(central_nervous_system),3(stomach),7(oesophagus),4(upper_aerodigestive_tract),7(lung),1(thyroid),7(haematopoietic_and_lymphoid_tissue),1(cervix),2(ovary),1(endometrium),3(skin),9(breast),1(large_intestine),1(biliary_tract),1(prostate),1(liver),3(pancreas),1(genital_tract),6(urinary_tract)
2003829S1T3	2003829	RB1	13	48953760	C	T	exon14	NM_000321	c.1363C>T	p.R455*	64	126	190	0.663158	0	0	0	3.244e-5	stopgain	ID=COSM895,COSM1367229;OCCURENCE=3(eye),1(liver),1(large_intestine),4(skin),1(breast)
2005272S1T3	2005272	NRAS	1	115256529	T	C	exon3	NM_002524	c.182A>G	p.Q61R	230	429	659	0.650986	0	0	0	0	nonsynonymous_SNV	ID=COSM584;OCCURENCE=4(soft_tissue),3(ovary),4(endometrium),474(skin),7(breast),1(small_intestine),7(urinary_tract),7(adrenal_gland),1(liver),4(eye),2(pancreas),4(biliary_tract),49(large_intestine),5(central_nervous_system),49(NS),289(thyroid),12(lung),9(meninges),3(testis),69(haematopoietic_and_lymphoid_tissue)
2003095S1T3	2003095	SMAD4	18	48575159	C	T	exon3	NM_005359	c.353C>T	p.A118V	381	611	992	0.615927	0	0	0	0	nonsynonymous_SNV	ID=COSM14215;OCCURENCE=3(pancreas),4(large_intestine)
2005272S1T3	2005272	TP53	17	7579311	C	A	exon4	NM_001276761	c.258+1G>T	-	483	665	1148	0.579268	0	0	0	0	.	ID=COSM3958850,COSM69405,COSM1646842,COSM127205,COSM127204;OCCURENCE=2(breast),3(ovary),3(lung),1(upper_aerodigestive_tract)
2005761S1T3	2005761	APC	5	112128143	C	T	exon7	NM_000038	c.646C>T	p.R216*	47	63	110	0.572727	0	0	4.08e-6	0	stopgain	ID=COSM98420;OCCURENCE=20(large_intestine)
2005467S1T3	2005467	TP53	17	7578517	G	A	exon5	NM_000546	c.413C>T	p.A138V	428	451	879	0.513083	0	0	0	0	nonsynonymous_SNV	ID=COSM288785,COSM3421939,COSM288787,COSM3421938,COSM288786,COSM43818,COSM288784;OCCURENCE=1(liver),6(large_intestine),2(breast),1(endometrium),1(soft_tissue),2(ovary),3(haematopoietic_and_lymphoid_tissue),1(lung),3(stomach)
2005761S1T3	2005761	TP53	17	7577094	G	A	exon8	NM_000546	c.844C>T	p.R282W	630	597	1227	0.486553	0	0	4.062e-6	0	nonsynonymous_SNV	ID=COSM3378339,COSM99925,COSM1636702,COSM10704;OCCURENCE=17(ovary),3(endometrium),1(salivary_gland),9(skin),22(breast),2(prostate),148(large_intestine),4(biliary_tract),12(urinary_tract),5(liver),17(pancreas),1(thymus),36(central_nervous_system),34(stomach),4(vulva),55(oesophagus),37(upper_aerodigestive_tract),2(bone),2(thyroid),20(lung),2(peritoneum),7(haematopoietic_and_lymphoid_tissue)
2004911S1T3	2004911	KRAS	12	25398285	C	A	exon2	NM_004985	c.34G>T	p.G12C	308	267	575	0.464348	0	0	0	0	nonsynonymous_SNV	ID=COSM1140136,COSM516;OCCURENCE=15(stomach),1(central_nervous_system),8(upper_aerodigestive_tract),2(oesophagus),3(peritoneum),1776(lung),18(thyroid),17(haematopoietic_and_lymphoid_tissue),2(testis),2(cervix),4(gastrointestinal_tract_(site_indeterminate)),13(soft_tissue),34(ovary),38(endometrium),5(skin),11(breast),8(small_intestine),1(kidney),130(pancreas),4(liver),15(urinary_tract),1(adrenal_g…
2004890S1T3	2004890	KRAS	12	25378562	C	T	exon4	NM_004985	c.436G>A	p.A146T	427	362	789	0.458809	0	0	0	0	nonsynonymous_SNV	ID=COSM1165198,COSM19404;OCCURENCE=91(large_intestine),2(small_intestine),1(upper_aerodigestive_tract),11(haematopoietic_and_lymphoid_tissue)
2004890S1T3	2004890	APC	5	112175597	AG	A	exon16	NM_000038	c.4307delG	p.S1436Ifs*37	861	712	1573	0.452638	0	0	0	0	frameshift_deletion	.
2003998S1T3	2003998	PIK3CA	3	178936091	G	A	exon10	NM_006218	c.1633G>A	p.E545K	468	314	782	0.401535	0	0	4.085e-6	0	nonsynonymous_SNV	ID=COSM763,COSM125370;OCCURENCE=4(salivary_gland),38(endometrium),4(soft_tissue),28(ovary),1(pituitary),4(kidney),3(pancreas),3(liver),126(urinary_tract),1(biliary_tract),373(large_intestine),1(prostate),365(breast),16(skin),1(small_intestine),41(upper_aerodigestive_tract),8(oesophagus),18(stomach),17(central_nervous_system),21(cervix),7(gastrointestinal_tract_(site_indeterminate)),4(penis),44(lu…
2003095S1T3	2003095	PIK3CA	3	178936094	C	A	exon10	NM_006218	c.1636C>A	p.Q546K	622	386	1008	0.382937	0	0	0	0	nonsynonymous_SNV	ID=COSM766,COSM255876;OCCURENCE=2(stomach),3(central_nervous_system),1(cervix),1(haematopoietic_and_lymphoid_tissue),2(lung),17(endometrium),4(ovary),1(prostate),70(large_intestine),1(small_intestine),1(skin),15(breast)
2004890S1T3	2004890	TP53	17	7577556	C	T	exon7	NM_000546	c.725G>A	p.C242Y	746	459	1205	0.380913	0	0	0	0	nonsynonymous_SNV	ID=COSM10646,COSM251396,COSM251398,COSM3403262,COSM251397,COSM2744612;OCCURENCE=5(breast),4(liver),3(urinary_tract),5(large_intestine),1(prostate),1(soft_tissue),4(ovary),6(lung),2(haematopoietic_and_lymphoid_tissue),5(central_nervous_system),1(bone),3(upper_aerodigestive_tract)
2005272S1T3	2005272	SMAD3	15	67473723	G	A	exon6	NM_005902	c.803G>A	p.R268H	893	495	1388	0.356628	0	0	0	0	nonsynonymous_SNV	ID=COSM1140838,COSM295046;OCCURENCE=1(lung),1(pancreas),1(large_intestine)
2005272S1T3	2005272	APC	5	112173590	C	T	exon16	NM_000038	c.2299C>T	p.Q767*	798	428	1226	0.349103	0	0	0	0	stopgain	.
2005272S1T3	2005272	APC	5	112175645	GT	G	exon16	NM_000038	c.4355delT	p.V1452Dfs*21	1355	723	2078	0.347931	0	0	0	0	frameshift_deletion	.
2005272S1T3	2005272	MYC	8	128750639	C	T	exon2	NM_002467	c.176C>T	p.A59V	1039	532	1571	0.338638	0	0	4.073e-6	0	nonsynonymous_SNV	ID=COSM1159797,COSM1159798;OCCURENCE=1(haematopoietic_and_lymphoid_tissue)
2005035S1T3	2005035	APC	5	112175282	A	T	exon16	NM_000038	c.3991A>T	p.R1331*	791	383	1174	0.326235	0	0	0	0	stopgain	ID=COSM19081;OCCURENCE=5(large_intestine)
2003008S1T3	2003008	BRAF	7	140453136	A	T	exon15	NM_004333	c.1799T>A	p.V600E	443	212	655	0.323664	0	0	4.065e-6	0	nonsynonymous_SNV	ID=COSM476;OCCURENCE=3(adrenal_gland),3(urinary_tract),4(genital_tract),7(pancreas),16(liver),68(eye),2(prostate),4161(large_intestine),21(biliary_tract),11(breast),4377(skin),9(small_intestine),1(autonomic_ganglia),20(pituitary),242(ovary),32(soft_tissue),7(testis),459(haematopoietic_and_lymphoid_tissue),9534(thyroid),78(lung),1(meninges),12(upper_aerodigestive_tract),717(NS),15(bone),2(oesophag…
2002935S1T2	2002935	EGFR	7	55241617	G	A	exon18	NM_005228	c.2065G>A	p.V689M	1838	877	2715	0.32302	0	0	0	0	nonsynonymous_SNV	ID=COSM133179;OCCURENCE=1(lung)
2005467S1T3	2005467	APC	5	112175571	C	CT	exon16	NM_000038	c.4281dupT	p.G1428Wfs*10	1141	522	1663	0.313891	0	0	0	0	frameshift_insertion	.
2002935S1T2	2002935	BRAF	7	140453136	A	T	exon15	NM_004333	c.1799T>A	p.V600E	1791	814	2605	0.312476	0	0	4.065e-6	0	nonsynonymous_SNV	ID=COSM476;OCCURENCE=3(adrenal_gland),3(urinary_tract),4(genital_tract),7(pancreas),16(liver),68(eye),2(prostate),4161(large_intestine),21(biliary_tract),11(breast),4377(skin),9(small_intestine),1(autonomic_ganglia),20(pituitary),242(ovary),32(soft_tissue),7(testis),459(haematopoietic_and_lymphoid_tissue),9534(thyroid),78(lung),1(meninges),12(upper_aerodigestive_tract),717(NS),15(bone),2(oesophag…
2005467S1T3	2005467	SOX9	17	70120178	C	T	exon3	NM_000346	c.1180C>T	p.R394*	546	246	792	0.310606	0	0	0	0	stopgain	ID=COSM1385639;OCCURENCE=1(large_intestine)
2005467S1T3	2005467	KRAS	12	25398284	C	A	exon2	NM_004985	c.35G>T	p.G12V	291	129	420	0.307143	0	0	0	0	nonsynonymous_SNV	ID=COSM1140133,COSM520;OCCURENCE=24(skin),10(breast),24(small_intestine),17(urinary_tract),2(genital_tract),2(kidney),1(eye),5(liver),1402(pancreas),39(prostate),110(biliary_tract),4060(large_intestine),1(autonomic_ganglia),245(ovary),4(soft_tissue),102(endometrium),13(thyroid),13(peritoneum),878(lung),6(testis),8(cervix),36(haematopoietic_and_lymphoid_tissue),2(pleura),9(gastrointestinal_tract_(…
2003998S1T3	2003998	APC	5	112175639	C	T	exon16	NM_000038	c.4348C>T	p.R1450*	1203	527	1730	0.304624	0	0	0	0	stopgain	ID=COSM13127;OCCURENCE=12(stomach),2(endometrium),3(soft_tissue),158(large_intestine),2(pancreas),6(small_intestine)
2002935S1T2	2002935	KRAS	12	25398279	C	T	exon2	NM_004985	c.40G>A	p.V14I	1187	474	1661	0.28537	0	0	0	3.228e-5	nonsynonymous_SNV	ID=COSM1360883,COSM12722;OCCURENCE=1(lung),1(haematopoietic_and_lymphoid_tissue),1(pancreas),12(large_intestine)
2005171S1T3	2005171	TP53	17	7578272	G	A	exon6	NM_000546	c.577C>T	p.H193Y	833	326	1159	0.281277	0	0	0	0	nonsynonymous_SNV	ID=COSM437531,COSM3388200,COSM437532,COSM1731184,COSM10672,COSM437530,COSM437529;OCCURENCE=1(biliary_tract),3(large_intestine),2(urinary_tract),4(pancreas),1(kidney),1(liver),5(breast),1(soft_tissue),2(ovary),3(haematopoietic_and_lymphoid_tissue),4(lung),6(oesophagus),4(upper_aerodigestive_tract),1(NS),3(central_nervous_system)
2005035S1T3	2005035	KRAS	12	25398284	C	T	exon2	NM_004985	c.35G>A	p.G12D	365	140	505	0.277228	0	0	4.094e-6	0	nonsynonymous_SNV	ID=COSM521,COSM1135366;OCCURENCE=1(salivary_gland),171(endometrium),265(ovary),20(soft_tissue),19(urinary_tract),1(kidney),2323(pancreas),15(liver),3(eye),22(prostate),321(biliary_tract),6237(large_intestine),18(breast),24(skin),58(small_intestine),25(upper_aerodigestive_tract),10(oesophagus),4(central_nervous_system),93(stomach),2(testis),19(cervix),114(haematopoietic_and_lymphoid_tissue),15(gas…
2004824S1T3	2004824	TP53	17	7579369	G	C	exon4	NM_000546	c.318C>G	p.S106R	920	342	1262	0.270998	0	0	0	0	nonsynonymous_SNV	ID=COSM3717683,COSM2745028,COSM1610879,COSM45944,COSM1610878;OCCURENCE=1(large_intestine),2(liver),1(pancreas),1(oesophagus),1(upper_aerodigestive_tract)
2003998S1T3	2003998	APC	5	112170682	G	A	exon15	NM_000038	c.1778G>A	p.W593*	464	170	634	0.268139	0	0	0	0	stopgain	.
2004285S1T3	2004285	SMAD4	18	48593532	A	C	exon10	NM_005359	c.1283A>C	p.K428T	443	161	604	0.266556	0	0	0	0	nonsynonymous_SNV	ID=COSM988905;OCCURENCE=1(large_intestine),1(endometrium)
2003219S1T3	2003219	PIK3CA	3	178916876	G	A	exon2	NM_006218	c.263G>A	p.R88Q	853	305	1158	0.263385	0	0	0	0	nonsynonymous_SNV	ID=COSM746,COSM271684;OCCURENCE=9(central_nervous_system),1(stomach),2(cervix),41(endometrium),24(large_intestine),3(urinary_tract),3(pancreas),3(breast)
2003219S1T3	2003219	POLE	12	133252327	A	C	exon11	NM_006231	c.1100T>G	p.F367C	1088	388	1476	0.262873	0	0	0	0	nonsynonymous_SNV	.
2003008S1T3	2003008	PTEN	10	89685269	G	A	exon4	NM_001304717	c.684-1G>A	-	149	53	202	0.262376	0	0	0	0	.	ID=COSM5960;OCCURENCE=1(large_intestine),1(central_nervous_system),1(breast)
2003998S1T3	2003998	KRAS	12	25398284	C	A	exon2	NM_004985	c.35G>T	p.G12V	525	185	710	0.260563	0	0	0	0	nonsynonymous_SNV	ID=COSM1140133,COSM520;OCCURENCE=24(skin),10(breast),24(small_intestine),17(urinary_tract),2(genital_tract),2(kidney),1(eye),5(liver),1402(pancreas),39(prostate),110(biliary_tract),4060(large_intestine),1(autonomic_ganglia),245(ovary),4(soft_tissue),102(endometrium),13(thyroid),13(peritoneum),878(lung),6(testis),8(cervix),36(haematopoietic_and_lymphoid_tissue),2(pleura),9(gastrointestinal_tract_(…
2004911S1T3	2004911	MLH1	3	37061839	A	AC	exon11	NM_000249	c.924dupC	p.T310Hfs*4	920	323	1243	0.259855	0	0	0	0	frameshift_insertion	.
2004824S1T3	2004824	APC	5	112174086	CA	C	exon16	NM_000038	c.2796delA	p.N933Tfs*22	583	203	786	0.25827	0	0	0	0	frameshift_deletion	.
2005222S1T3	2005222	TP53	17	7577120	C	T	exon8	NM_000546	c.818G>A	p.R273H	1165	400	1565	0.255591	0	0	1.627e-5	0	nonsynonymous_SNV	ID=COSM99729,COSM1645335,COSM3356963,COSM10660;OCCURENCE=1(vulva),32(oesophagus),44(upper_aerodigestive_tract),4(bone),1(thymus),45(central_nervous_system),22(stomach),1(cervix),27(haematopoietic_and_lymphoid_tissue),42(lung),4(penis),8(endometrium),57(ovary),1(soft_tissue),1(fallopian_tube),5(biliary_tract),144(large_intestine),19(urinary_tract),2(genital_tract),4(liver),25(pancreas),70(breast),…
2004285S1T3	2004285	MLH1	3	37058999	C	T	exon10	NM_000249	c.793C>T	p.R265C	760	254	1014	0.250493	0	0	0	0	nonsynonymous_SNV	ID=COSM2985323;OCCURENCE=1(large_intestine)
2004285S1T3	2004285	BRAF	7	140453130	G	A	exon15	NM_004333	c.1805C>T	p.S602F	450	149	599	0.248748	0	0	0	0	nonsynonymous_SNV	.
2004285S1T3	2004285	PIK3CA	3	178916854	G	A	exon2	NM_006218	c.241G>A	p.E81K	667	216	883	0.244621	0	0	0	0	nonsynonymous_SNV	ID=COSM271871,COSM27502;OCCURENCE=26(endometrium),1(kidney),3(large_intestine),3(breast),2(central_nervous_system),1(lung)
2005222S1T3	2005222	SMAD4	18	48593405	G	A	exon10	NM_005359	c.1156G>A	p.G386S	493	159	652	0.243865	0	0	0	0	nonsynonymous_SNV	ID=COSM1389070;OCCURENCE=1(large_intestine)
2004285S1T3	2004285	APC	5	112177203	C	A	exon16	NM_000038	c.5912C>A	p.S1971Y	870	278	1148	0.24216	0	0	0	0	nonsynonymous_SNV	ID=COSM1059623;OCCURENCE=1(endometrium)
2003008S1T3	2003008	TP53	17	7577120	C	T	exon8	NM_000546	c.818G>A	p.R273H	1464	458	1922	0.238293	0	0	1.627e-5	0	nonsynonymous_SNV	ID=COSM99729,COSM1645335,COSM3356963,COSM10660;OCCURENCE=1(vulva),32(oesophagus),44(upper_aerodigestive_tract),4(bone),1(thymus),45(central_nervous_system),22(stomach),1(cervix),27(haematopoietic_and_lymphoid_tissue),42(lung),4(penis),8(endometrium),57(ovary),1(soft_tissue),1(fallopian_tube),5(biliary_tract),144(large_intestine),19(urinary_tract),2(genital_tract),4(liver),25(pancreas),70(breast),…
2004285S1T3	2004285	SMAD4	18	48591918	C	T	exon9	NM_005359	c.1081C>T	p.R361C	800	250	1050	0.238095	0	0	0	0	nonsynonymous_SNV	ID=COSM14140;OCCURENCE=2(oesophagus),5(small_intestine),5(pancreas),1(biliary_tract),10(large_intestine)
2004285S1T3	2004285	MTOR	1	11184573	G	T	exon47	NM_004958	c.6644C>A	p.S2215Y	742	227	969	0.234262	0	0	0	0	nonsynonymous_SNV	ID=COSM20417;OCCURENCE=4(endometrium),3(large_intestine),1(kidney)
2004285S1T3	2004285	TP53	17	7577121	G	A	exon8	NM_000546	c.817C>T	p.R273C	900	274	1174	0.23339	5.805e-5	0	1.221e-5	0	nonsynonymous_SNV	ID=COSM3355991,COSM10659,COSM1645518,COSM99933;OCCURENCE=34(ovary),14(endometrium),3(small_intestine),22(breast),11(skin),5(prostate),111(large_intestine),3(biliary_tract),1(genital_tract),1(adrenal_gland),14(urinary_tract),2(kidney),16(pancreas),20(liver),131(central_nervous_system),23(stomach),2(vulva),25(oesophagus),26(upper_aerodigestive_tract),9(bone),4(thyroid),1(penis),17(lung),5(cervix),2…
2004285S1T3	2004285	PTEN	10	89717715	T	G	exon7	NM_000314	c.740T>G	p.L247*	615	187	802	0.233167	0	0	0	0	stopgain	ID=COSM3736942;OCCURENCE=1(skin)
2005035S1T3	2005035	APC	5	112164560	C	CAT	exon14	NM_000038	c.1634_1635insAT	p.S546*	487	148	635	0.233071	0	0	0	0	stopgain	.
2004285S1T3	2004285	APC	5	112174119	C	A	exon16	NM_000038	c.2828C>A	p.S943*	631	191	822	0.23236	0	0	0	0	stopgain	ID=COSM235672;OCCURENCE=4(large_intestine)
2004285S1T3	2004285	PIK3R1	5	67591086	A	G	exon13	NM_181523	c.1679A>G	p.D560G	763	229	992	0.230847	0	0	0	0	nonsynonymous_SNV	ID=COSM1438324,COSM1438323,COSM1438325;OCCURENCE=1(haematopoietic_and_lymphoid_tissue),2(central_nervous_system),3(large_intestine)
2004285S1T3	2004285	POLE	12	133250289	C	A	exon13	NM_006231	c.1231G>T	p.V411L	888	263	1151	0.228497	0	0	0	0	nonsynonymous_SNV	ID=COSM276835,COSM204094;OCCURENCE=5(endometrium),4(large_intestine)
2004285S1T3	2004285	POLE	12	133256213	G	A	exon6	NM_006231	c.448C>T	p.R150*	729	210	939	0.223642	5.798e-5	0	4.067e-6	0	stopgain	ID=COSM177177;OCCURENCE=1(large_intestine)
2004285S1T3	2004285	APC	5	112177901	C	T	exon16	NM_000038	c.6610C>T	p.R2204*	1185	338	1523	0.22193	0	0	0	0	stopgain	ID=COSM1059633;OCCURENCE=1(large_intestine),4(endometrium)
2003724S1T3	2003724	PIK3CA	3	178952074	G	T	exon21	NM_006218	c.3129G>T	p.M1043I	892	254	1146	0.22164	0	0	0	0	nonsynonymous_SNV	ID=COSM419700,COSM773;OCCURENCE=1(thyroid),1(cervix),1(central_nervous_system),1(NS),1(urinary_tract),36(large_intestine),4(endometrium)
2004285S1T3	2004285	PTEN	10	89720744	G	T	exon8	NM_000314	c.895G>T	p.E299*	499	137	636	0.215409	0	0	0	0	stopgain	ID=COSM5312;OCCURENCE=5(endometrium),6(large_intestine),1(kidney)
2004285S1T3	2004285	TP53	17	7576870	C	A	exon9	NM_000546	c.976G>T	p.E326*	1129	309	1438	0.214882	0	0	0	0	stopgain	ID=COSM3723941,COSM2744454,COSM2744453,COSM11570;OCCURENCE=1(skin),1(large_intestine),1(oesophagus),1(upper_aerodigestive_tract)
2005222S1T3	2005222	KRAS	12	25398284	C	A	exon2	NM_004985	c.35G>T	p.G12V	753	202	955	0.211518	0	0	0	0	nonsynonymous_SNV	ID=COSM1140133,COSM520;OCCURENCE=24(skin),10(breast),24(small_intestine),17(urinary_tract),2(genital_tract),2(kidney),1(eye),5(liver),1402(pancreas),39(prostate),110(biliary_tract),4060(large_intestine),1(autonomic_ganglia),245(ovary),4(soft_tissue),102(endometrium),13(thyroid),13(peritoneum),878(lung),6(testis),8(cervix),36(haematopoietic_and_lymphoid_tissue),2(pleura),9(gastrointestinal_tract_(…
2003724S1T3	2003724	EGFR	7	55224348	AG	A	exon9	NM_005228	c.1130delG	p.G378Vfs*18	980	259	1239	0.20904	0	0	0	0	frameshift_deletion	.
2003398S1T3	2003398	SOX9	17	70118926	GA	G	exon2	NM_000346	c.499delA	p.K167Rfs*16	834	220	1054	0.208729	0	0	0	0	frameshift_deletion	.
2003724S1T3	2003724	MET	7	116411972	C	T	exon14	NM_001127500	c.3011C>T	p.A1004V	1092	284	1376	0.206395	0	0	4.079e-6	0	nonsynonymous_SNV	.
2004285S1T3	2004285	KRAS	12	25378562	C	T	exon4	NM_004985	c.436G>A	p.A146T	432	109	541	0.201479	0	0	0	0	nonsynonymous_SNV	ID=COSM1165198,COSM19404;OCCURENCE=91(large_intestine),2(small_intestine),1(upper_aerodigestive_tract),11(haematopoietic_and_lymphoid_tissue)
2004278S1T5	2004278	TP53	17	7577120	C	T	exon8	NM_000546	c.818G>A	p.R273H	240	55	295	0.186441	0	0	1.627e-5	0	nonsynonymous_SNV	ID=COSM99729,COSM1645335,COSM3356963,COSM10660;OCCURENCE=1(vulva),32(oesophagus),44(upper_aerodigestive_tract),4(bone),1(thymus),45(central_nervous_system),22(stomach),1(cervix),27(haematopoietic_and_lymphoid_tissue),42(lung),4(penis),8(endometrium),57(ovary),1(soft_tissue),1(fallopian_tube),5(biliary_tract),144(large_intestine),19(urinary_tract),2(genital_tract),4(liver),25(pancreas),70(breast),…
2003398S1T3	2003398	PIK3CA	3	178916937	TGAA	T	exon2	NM_006218	c.325_327del	p.E110Kfs*959	647	145	792	0.183081	0	0	0	0	nonframeshift_deletion	ID=COSM445994,COSM24710;OCCURENCE=1(urinary_tract),1(large_intestine),2(breast),5(endometrium),1(oesophagus)
2004285S1T3	2004285	SMAD2	18	45374881	C	T	exon8	NM_005901	c.962G>A	p.R321Q	505	110	615	0.178862	0	0	0	0	nonsynonymous_SNV	ID=COSM188749;OCCURENCE=3(large_intestine)
2003724S1T3	2003724	KRAS	12	25368433	A	AT	exon5	NM_033360	c.511dupA	p.I171Nfs*14	1055	228	1283	0.177708	0	0	0	0	frameshift_insertion	.
2003219S1T3	2003219	MET	7	116418997	C	T	exon17	NM_001127500	c.3562C>T	p.R1188*	834	152	986	0.154158	0	0	0	0	stopgain	ID=COSM1214928;OCCURENCE=3(large_intestine)
2003219S1T3	2003219	FBXW7	4	153244194	C	A	exon12	NM_033632	c.1963G>T	p.E655*	1582	284	1866	0.152197	0	0	0	0	stopgain	ID=COSM1149849,COSM732396,COSM732398,COSM732395,COSM732397;OCCURENCE=1(lung)
2003219S1T3	2003219	SMARCA4	19	11121129	T	G	exon15	NM_001128849	c.2196T>G	p.Y732*	1432	256	1688	0.151659	0	0	0	0	stopgain	.
2004949S1T3	2004949	KRAS	12	25398284	C	T	exon2	NM_004985	c.35G>A	p.G12D	332	58	390	0.148718	0	0	4.094e-6	0	nonsynonymous_SNV	ID=COSM521,COSM1135366;OCCURENCE=1(salivary_gland),171(endometrium),265(ovary),20(soft_tissue),19(urinary_tract),1(kidney),2323(pancreas),15(liver),3(eye),22(prostate),321(biliary_tract),6237(large_intestine),18(breast),24(skin),58(small_intestine),25(upper_aerodigestive_tract),10(oesophagus),4(central_nervous_system),93(stomach),2(testis),19(cervix),114(haematopoietic_and_lymphoid_tissue),15(gas…
2003219S1T3	2003219	APC	5	112175466	C	A	exon16	NM_000038	c.4175C>A	p.S1392*	842	147	989	0.148635	0	0	0	0	stopgain	ID=COSM18756;OCCURENCE=5(large_intestine)
2002935S1T2	2002935	BRAF	7	140482926	AG	A	exon10	NM_004333	c.1208delC	p.P403Lfs*8	3238	565	3803	0.148567	0	0	0	0	frameshift_deletion	ID=COSM1448632;OCCURENCE=2(large_intestine)
2003219S1T3	2003219	PTEN	10	89692811	G	T	exon5	NM_000314	c.295G>T	p.E99*	718	123	841	0.146254	0	0	0	0	stopgain	ID=COSM5309;OCCURENCE=1(endometrium),1(large_intestine)
2003398S1T3	2003398	KRAS	12	25398285	C	G	exon2	NM_004985	c.34G>C	p.G12R	603	103	706	0.145892	0	0	0	0	nonsynonymous_SNV	ID=COSM518,COSM1157797;OCCURENCE=2(cervix),4(testis),13(haematopoietic_and_lymphoid_tissue),2(gastrointestinal_tract_(site_indeterminate)),10(thyroid),1(peritoneum),86(lung),2(upper_aerodigestive_tract),4(bone),1(oesophagus),2(central_nervous_system),1(stomach),5(urinary_tract),591(pancreas),1(prostate),24(biliary_tract),223(large_intestine),3(skin),5(breast),2(small_intestine),3(endometrium),23(…
2003995S1T3	2003995	MTOR	1	11188164	G	T	exon43	NM_004958	c.5930C>A	p.T1977K	1013	169	1182	0.142978	0	0	0	0	nonsynonymous_SNV	ID=COSM462601;OCCURENCE=1(haematopoietic_and_lymphoid_tissue),2(kidney)
2003995S1T3	2003995	NRAS	1	115256530	G	T	exon3	NM_002524	c.181C>A	p.Q61K	599	99	698	0.141834	0	0	0	0	nonsynonymous_SNV	ID=COSM580;OCCURENCE=1(prostate),79(large_intestine),1(biliary_tract),2(urinary_tract),2(eye),1(kidney),2(liver),2(pancreas),2(breast),437(skin),2(endometrium),1(ovary),15(soft_tissue),5(autonomic_ganglia),2(cervix),71(haematopoietic_and_lymphoid_tissue),1(meninges),56(thyroid),18(lung),29(NS),4(bone),4(central_nervous_system),1(stomach)
2003216S1T3	2003216	TP53	17	7578475	G	A	exon5	NM_000546	c.455C>T	p.P152L	949	154	1103	0.139619	0	0	8.127e-6	0	nonsynonymous_SNV	ID=COSM129859,COSM129856,COSM129857,COSM3717667,COSM129858,COSM10790,COSM1645282;OCCURENCE=7(upper_aerodigestive_tract),7(oesophagus),2(vulva),1(stomach),15(central_nervous_system),2(haematopoietic_and_lymphoid_tissue),1(lung),1(soft_tissue),2(liver),1(adrenal_gland),7(urinary_tract),15(large_intestine),3(prostate),1(breast)
2003219S1T3	2003219	MSH6	2	48033685	G	A	exon9	NM_000179	c.3896G>A	p.G1299D	857	133	990	0.134343	0	0	0	0	nonsynonymous_SNV	ID=COSM1021313;OCCURENCE=1(endometrium)
2003995S1T3	2003995	APC	5	112175358	C	A	exon16	NM_000038	c.4067C>A	p.S1356*	1123	173	1296	0.133488	0	0	0	0	stopgain	ID=COSM19241;OCCURENCE=2(large_intestine)
2003216S1T3	2003216	KRAS	12	25398281	C	T	exon2	NM_004985	c.38G>A	p.G13D	600	92	692	0.132948	0	0	0	0	nonsynonymous_SNV	ID=COSM1140132,COSM532;OCCURENCE=103(haematopoietic_and_lymphoid_tissue),2(pleura),5(cervix),17(gastrointestinal_tract_(site_indeterminate)),2(peritoneum),118(lung),23(thyroid),1(bone),4(upper_aerodigestive_tract),3(oesophagus),1(central_nervous_system),43(stomach),29(pancreas),3(liver),5(urinary_tract),1(genital_tract),3337(large_intestine),21(biliary_tract),23(prostate),17(breast),3(skin),19(sm…
2003724S1T3	2003724	ARID1A	1	27100175	AC	A	exon16	NM_006015	c.3972delC	p.P1326Rfs*155	1844	268	2112	0.126894	0	0	0	0	frameshift_deletion	ID=COSM1602148;OCCURENCE=1(stomach),1(liver)
2003219S1T3	2003219	APC	5	112174631	C	T	exon16	NM_000038	c.3340C>T	p.R1114*	1232	178	1410	0.126241	0	0	0	0	stopgain	ID=COSM13125;OCCURENCE=1(ovary),1(endometrium),43(large_intestine)
2003216S1T3	2003216	APC	5	112175207	G	T	exon16	NM_000038	c.3916G>T	p.E1306*	828	119	947	0.12566	0	0	0	0	stopgain	ID=COSM18760;OCCURENCE=30(large_intestine),1(small_intestine)
2003412S1T5	2003412	FBXW7	4	153268089	AT	A	exon4	NM_033632	c.718delA	p.M240Cfs*14	283	36	319	0.112853	0	0	0	0	frameshift_deletion	.
2003885S1T3	2003885	TP53	17	7578550	G	A	exon5	NM_000546	c.380C>T	p.S127F	1018	124	1142	0.108581	0	0	0	0	nonsynonymous_SNV	ID=COSM216414,COSM3378368,COSM44226,COSM216412,COSM216413,COSM1637542;OCCURENCE=5(ovary),2(small_intestine),6(skin),3(large_intestine),1(biliary_tract),1(urinary_tract),3(pancreas),1(stomach),3(central_nervous_system),2(oesophagus),2(upper_aerodigestive_tract),1(bone),1(thyroid),1(lung)
2003216S1T3	2003216	FBXW7	4	153247289	G	A	exon10	NM_033632	c.1513C>T	p.R505C	1301	157	1458	0.107682	0	0	0	0	nonsynonymous_SNV	ID=COSM108571,COSM74637,COSM1154290,COSM22975,COSM108572;OCCURENCE=1(lung),30(haematopoietic_and_lymphoid_tissue),4(skin),21(large_intestine),1(biliary_tract),1(pancreas),1(ovary),6(endometrium)
2003412S1T5	2003412	KRAS	12	25398284	C	T	exon2	NM_004985	c.35G>A	p.G12D	217	26	243	0.106996	0	0	4.094e-6	0	nonsynonymous_SNV	ID=COSM521,COSM1135366;OCCURENCE=1(salivary_gland),171(endometrium),265(ovary),20(soft_tissue),19(urinary_tract),1(kidney),2323(pancreas),15(liver),3(eye),22(prostate),321(biliary_tract),6237(large_intestine),18(breast),24(skin),58(small_intestine),25(upper_aerodigestive_tract),10(oesophagus),4(central_nervous_system),93(stomach),2(testis),19(cervix),114(haematopoietic_and_lymphoid_tissue),15(gas…
2005171S1T3	2005171	BRAF	7	140453136	A	T	exon15	NM_004333	c.1799T>A	p.V600E	322	38	360	0.105556	0	0	4.065e-6	0	nonsynonymous_SNV	ID=COSM476;OCCURENCE=3(adrenal_gland),3(urinary_tract),4(genital_tract),7(pancreas),16(liver),68(eye),2(prostate),4161(large_intestine),21(biliary_tract),11(breast),4377(skin),9(small_intestine),1(autonomic_ganglia),20(pituitary),242(ovary),32(soft_tissue),7(testis),459(haematopoietic_and_lymphoid_tissue),9534(thyroid),78(lung),1(meninges),12(upper_aerodigestive_tract),717(NS),15(bone),2(oesophag…
2003219S1T3	2003219	PTEN	10	89692905	G	A	exon5	NM_000314	c.389G>A	p.R130Q	1131	133	1264	0.105222	0	0	0	0	nonsynonymous_SNV	ID=COSM5033;OCCURENCE=1(ovary),1(soft_tissue),57(endometrium),3(breast),1(skin),2(prostate),10(large_intestine),1(kidney),4(central_nervous_system),2(thyroid),2(lung)
2003412S1T5	2003412	MSH3	5	79970914	CA	C	exon7	NM_002439	c.1141delA	p.K383Rfs*32	534	61	595	0.102521	0	0	1.644e-5	0	frameshift_deletion	ID=COSM1642798,COSM1438888;OCCURENCE=2(stomach),1(NS),13(large_intestine)
2003412S1T5	2003412	APC	5	112175912	C	T	exon16	NM_000038	c.4621C>T	p.Q1541*	418	43	461	0.0932755	0	0	0	0	stopgain	ID=COSM19371;OCCURENCE=2(large_intestine)
2003412S1T5	2003412	GNAS	20	57484421	G	A	exon8	NM_000516	c.602G>A	p.R201H	264	25	289	0.0865052	0	0	1.625e-5	0	nonsynonymous_SNV	ID=COSM94388,COSM27895;OCCURENCE=84(bone),1(oesophagus),5(stomach),2(haematopoietic_and_lymphoid_tissue),5(cervix),1(lung),12(thyroid),15(soft_tissue),3(ovary),12(pituitary),2(kidney),7(liver),81(pancreas),15(biliary_tract),48(large_intestine),1(breast),7(small_intestine)
2003947S1T3	2003947	PIK3CA	3	178916876	G	A	exon2	NM_006218	c.263G>A	p.R88Q	1031	90	1121	0.0802855	0	0	0	0	nonsynonymous_SNV	ID=COSM746,COSM271684;OCCURENCE=9(central_nervous_system),1(stomach),2(cervix),41(endometrium),24(large_intestine),3(urinary_tract),3(pancreas),3(breast)
2005092S1T3	2005092	PIK3CA	3	178936082	G	A	exon10	NM_006218	c.1624G>A	p.E542K	746	64	810	0.0790123	0	0	0	0	nonsynonymous_SNV	ID=COSM760,COSM125369;OCCURENCE=5(gastrointestinal_tract_(site_indeterminate)),2(haematopoietic_and_lymphoid_tissue),7(cervix),18(lung),4(penis),15(thyroid),9(oesophagus),27(upper_aerodigestive_tract),8(central_nervous_system),16(stomach),1(biliary_tract),236(large_intestine),1(prostate),1(pancreas),3(kidney),9(liver),55(urinary_tract),1(small_intestine),21(skin),230(breast),54(endometrium),3(sal…
2003947S1T3	2003947	PIK3CA	3	178952085	A	G	exon21	NM_006218	c.3140A>G	p.H1047R	962	79	1041	0.0758886	0	0	4.083e-6	0	nonsynonymous_SNV	ID=COSM94986,COSM775;OCCURENCE=249(large_intestine),2(prostate),2(kidney),9(liver),5(pancreas),30(urinary_tract),1(small_intestine),6(skin),1005(breast),125(endometrium),3(salivary_gland),83(ovary),7(soft_tissue),2(pituitary),8(gastrointestinal_tract_(site_indeterminate)),3(haematopoietic_and_lymphoid_tissue),3(cervix),2(meninges),15(lung),8(thyroid),4(oesophagus),8(NS),30(upper_aerodigestive_tra…
2004949S1T3	2004949	PIK3CA	3	178936091	G	A	exon10	NM_006218	c.1633G>A	p.E545K	465	38	503	0.0755467	0	0	4.085e-6	0	nonsynonymous_SNV	ID=COSM763,COSM125370;OCCURENCE=4(salivary_gland),38(endometrium),4(soft_tissue),28(ovary),1(pituitary),4(kidney),3(pancreas),3(liver),126(urinary_tract),1(biliary_tract),373(large_intestine),1(prostate),365(breast),16(skin),1(small_intestine),41(upper_aerodigestive_tract),8(oesophagus),18(stomach),17(central_nervous_system),21(cervix),7(gastrointestinal_tract_(site_indeterminate)),4(penis),44(lu…
2003412S1T5	2003412	TSC2	16	2120533	A	G	exon17	NM_000548	c.1793A>G	p.Y598C	380	30	410	0.0731707	0	0	0	0	nonsynonymous_SNV	.
2003947S1T3	2003947	MSH6	2	48032763	G	A	exon7	NM_000179	c.3563G>A	p.S1188N	494	37	531	0.0696798	0	0	0	0	nonsynonymous_SNV	.
2003995S1T3	2003995	TP53	17	7577548	C	T	exon7	NM_000546	c.733G>A	p.G245S	1149	86	1235	0.0696356	0	0	0	3.238e-5	nonsynonymous_SNV	ID=COSM1640833,COSM121036,COSM6932,COSM121035,COSM121037,COSM3356965;OCCURENCE=25(central_nervous_system),31(stomach),13(upper_aerodigestive_tract),2(vulva),20(oesophagus),7(lung),1(cervix),19(haematopoietic_and_lymphoid_tissue),1(soft_tissue),24(ovary),1(salivary_gland),2(endometrium),6(skin),30(breast),4(small_intestine),12(urinary_tract),9(pancreas),4(liver),3(prostate),115(large_intestine)
2003412S1T5	2003412	APC	5	112174263	AAAGT	A	exon16	NM_000038	c.2973_2976del	p.K993Ffs*11	256	19	275	0.0690909	0	0	0	0	frameshift_deletion	.
2003947S1T3	2003947	APC	5	112177807	GA	G	exon16	NM_000038	c.6517delA	p.S2174Vfs*8	1243	92	1335	0.0689139	0	0	0	0	frameshift_deletion	.
2003412S1T5	2003412	MLH1	3	37050343	AG	A	exon6	NM_000249	c.493delG	p.A165Lfs*2	164	12	176	0.0681818	0	0	0	0	frameshift_deletion	.
2005092S1T3	2005092	STK11	19	1220452	T	C	exon4	NM_000455	c.545T>C	p.L182P	640	45	685	0.0656934	0	0	0	0	nonsynonymous_SNV	.
2003947S1T3	2003947	PMS2	7	6042221	G	A	exon5	NM_000535	c.400C>T	p.R134*	1303	91	1394	0.0652798	0	0	4.066e-6	3.229e-5	stopgain	.
2003412S1T5	2003412	PTEN	10	89717769	T	TA	exon7	NM_000314	c.795dupA	p.D268Gfs*30	265	18	283	0.0636042	0	0	0	0	frameshift_insertion	ID=COSM86078;OCCURENCE=1(endometrium)
2003724S1T3	2003724	ARID1A	1	27099333	CT	C	exon14	NM_006015	c.3571delT	p.F1191Lfs*15	1552	103	1655	0.0622356	0	0	0	0	frameshift_deletion	.
2003947S1T3	2003947	ERBB3	12	56481660	C	T	exon6	NM_001982	c.695C>T	p.A232V	1372	90	1462	0.0615595	0	0	0	0	nonsynonymous_SNV	ID=COSM1242239,COSM1242240;OCCURENCE=1(prostate),1(oesophagus)
2003947S1T3	2003947	MSH6	2	48033421	G	A	exon8	NM_000179	c.3725G>A	p.R1242H	743	46	789	0.0583016	5.798e-5	0	4.066e-6	0	nonsynonymous_SNV	.
2003947S1T3	2003947	KRAS	12	25398281	C	T	exon2	NM_004985	c.38G>A	p.G13D	658	40	698	0.0573066	0	0	0	0	nonsynonymous_SNV	ID=COSM1140132,COSM532;OCCURENCE=103(haematopoietic_and_lymphoid_tissue),2(pleura),5(cervix),17(gastrointestinal_tract_(site_indeterminate)),2(peritoneum),118(lung),23(thyroid),1(bone),4(upper_aerodigestive_tract),3(oesophagus),1(central_nervous_system),43(stomach),29(pancreas),3(liver),5(urinary_tract),1(genital_tract),3337(large_intestine),21(biliary_tract),23(prostate),17(breast),3(skin),19(sm…
2003947S1T3	2003947	APC	5	112175100	G	GT	exon16	NM_000038	c.3810dupT	p.S1272Ffs*4	762	46	808	0.0569307	0	0	0	0	frameshift_insertion	.
2003724S1T3	2003724	CTNNB1	3	41266136	T	G	exon3	NM_001904	c.133T>G	p.S45A	1375	81	1456	0.0556319	0	0	0	0	nonsynonymous_SNV	ID=COSM5685;OCCURENCE=1(kidney),12(liver),1(large_intestine),1(endometrium)
2003024S1T3	2003024	KRAS	12	25398284	C	T	exon2	NM_004985	c.35G>A	p.G12D	603	34	637	0.0533752	0	0	4.094e-6	0	nonsynonymous_SNV	ID=COSM521,COSM1135366;OCCURENCE=1(salivary_gland),171(endometrium),265(ovary),20(soft_tissue),19(urinary_tract),1(kidney),2323(pancreas),15(liver),3(eye),22(prostate),321(biliary_tract),6237(large_intestine),18(breast),24(skin),58(small_intestine),25(upper_aerodigestive_tract),10(oesophagus),4(central_nervous_system),93(stomach),2(testis),19(cervix),114(haematopoietic_and_lymphoid_tissue),15(gas…
2003947S1T3	2003947	APC	5	112154920	C	CA	exon10	NM_000038	c.1192dupA	p.R399Efs*5	1440	78	1518	0.0513834	0	0	0	0	frameshift_insertion	.
2005092S1T3	2005092	TP53	17	7577022	G	A	exon8	NM_000546	c.916C>T	p.R306*	1723	82	1805	0.0454294	0	0	0	0	stopgain	ID=COSM3388168,COSM10663,COSM1640820,COSM99947;OCCURENCE=22(breast),1(small_intestine),9(pancreas),1(kidney),1(liver),2(urinary_tract),2(biliary_tract),39(large_intestine),11(ovary),4(endometrium),6(lung),1(haematopoietic_and_lymphoid_tissue),9(stomach),7(central_nervous_system),1(bone),13(upper_aerodigestive_tract),1(NS),15(oesophagus)
2004896S1T3	2004896	EGFR	7	55223621	G	A	exon8	NM_005228	c.988G>A	p.E330K	1111	52	1163	0.044712	0	0	8.177e-6	0	nonsynonymous_SNV	ID=COSM1496684,COSM1496685;OCCURENCE=1(kidney)
2004896S1T3	2004896	NOTCH1	9	139396253	G	A	exon30	NM_017617	c.5585C>T	p.P1862L	1136	53	1189	0.0445753	0	0	4.088e-6	0	nonsynonymous_SNV	ID=COSM1554564,COSM1554563;OCCURENCE=1(lung)
2003574S1T3	2003574	KRAS	12	25398284	C	T	exon2	NM_004985	c.35G>A	p.G12D	220	10	230	0.0434783	0	0	4.094e-6	0	nonsynonymous_SNV	ID=COSM521,COSM1135366;OCCURENCE=1(salivary_gland),171(endometrium),265(ovary),20(soft_tissue),19(urinary_tract),1(kidney),2323(pancreas),15(liver),3(eye),22(prostate),321(biliary_tract),6237(large_intestine),18(breast),24(skin),58(small_intestine),25(upper_aerodigestive_tract),10(oesophagus),4(central_nervous_system),93(stomach),2(testis),19(cervix),114(haematopoietic_and_lymphoid_tissue),15(gas…
2004896S1T3	2004896	APC	5	112175675	AAG	A	exon16	NM_000038	c.4385_4386del	p.S1465Wfs*3	1337	56	1393	0.040201	0	0	0	0	frameshift_deletion	ID=COSM18873;OCCURENCE=20(large_intestine),1(lung)
2004896S1T3	2004896	NTRK1	1	156846342	G	A	exon13	NM_001012331	c.1765G>A	p.G589R	1316	54	1370	0.0394161	0.0001	0	2.471e-5	3.235e-5	nonsynonymous_SNV	.
2004896S1T3	2004896	PIK3CA	3	178936082	G	A	exon10	NM_006218	c.1624G>A	p.E542K	589	24	613	0.0391517	0	0	0	0	nonsynonymous_SNV	ID=COSM760,COSM125369;OCCURENCE=5(gastrointestinal_tract_(site_indeterminate)),2(haematopoietic_and_lymphoid_tissue),7(cervix),18(lung),4(penis),15(thyroid),9(oesophagus),27(upper_aerodigestive_tract),8(central_nervous_system),16(stomach),1(biliary_tract),236(large_intestine),1(prostate),1(pancreas),3(kidney),9(liver),55(urinary_tract),1(small_intestine),21(skin),230(breast),54(endometrium),3(sal…
2003885S1T3	2003885	APC	5	112154997	G	A	exon10	NM_000038	c.1268G>A	p.W423*	1030	41	1071	0.038282	0	0	0	0	stopgain	.
2003024S1T3	2003024	SOX9	17	70118918	C	CA	exon2	NM_000346	c.491dupA	p.H165Afs*87	1238	46	1284	0.0358255	0	0	0	0	frameshift_insertion	.
2003885S1T3	2003885	APC	5	112175211	TAAAAG	T	exon16	NM_000038	c.3921_3925del	p.E1309Dfs*4	839	31	870	0.0356322	0	0	8.136e-6	0	frameshift_deletion	ID=COSM18764;OCCURENCE=1(stomach),34(large_intestine)
2004896S1T3	2004896	APC	5	112170659	CA	C	exon15	NM_000038	c.1756delA	p.S587Afs*3	388	13	401	0.032419	0	0	0	0	frameshift_deletion	ID=COSM19641;OCCURENCE=1(large_intestine)
2003024S1T3	2003024	APC	5	112175951	G	GA	exon16	NM_000038	c.4661dupA	p.T1556Nfs*3	1507	44	1551	0.0283688	0	0	0	0	frameshift_insertion	ID=COSM19695;OCCURENCE=3(stomach),1(oesophagus),50(large_intestine),1(liver)
2003023S1T3	2003023	TP53	17	7577129	A	G	exon8	NM_000546	c.809T>C	p.F270S	1074	30	1104	0.0271739	0	0	0	0	nonsynonymous_SNV	ID=COSM437483,COSM11305;OCCURENCE=1(ovary),1(pancreas),1(large_intestine),3(breast),1(upper_aerodigestive_tract),2(oesophagus),2(central_nervous_system),1(haematopoietic_and_lymphoid_tissue)
2003724S1T3	2003724	BRAF	7	140482926	AG	A	exon10	NM_004333	c.1208delC	p.P403Lfs*8	2184	56	2240	0.025	0	0	0	0	frameshift_deletion	ID=COSM1448632;OCCURENCE=2(large_intestine)
2003023S1T3	2003023	PIK3CA	3	178936074	C	G	exon10	NM_006218	c.1616C>G	p.P539R	804	20	824	0.0242718	0	0	0	0	nonsynonymous_SNV	ID=COSM759,COSM446010;OCCURENCE=1(cervix),1(thyroid),1(lung),1(central_nervous_system),2(large_intestine),1(pancreas),10(breast),4(endometrium)
2003024S1T3	2003024	PIK3CA	3	178952085	A	G	exon21	NM_006218	c.3140A>G	p.H1047R	988	24	1012	0.0237154	0	0	4.083e-6	0	nonsynonymous_SNV	ID=COSM94986,COSM775;OCCURENCE=249(large_intestine),2(prostate),2(kidney),9(liver),5(pancreas),30(urinary_tract),1(small_intestine),6(skin),1005(breast),125(endometrium),3(salivary_gland),83(ovary),7(soft_tissue),2(pituitary),8(gastrointestinal_tract_(site_indeterminate)),3(haematopoietic_and_lymphoid_tissue),3(cervix),2(meninges),15(lung),8(thyroid),4(oesophagus),8(NS),30(upper_aerodigestive_tra…
2004896S1T3	2004896	FBXW7	4	153247289	G	A	exon10	NM_033632	c.1513C>T	p.R505C	1072	25	1097	0.0227894	0	0	0	0	nonsynonymous_SNV	ID=COSM108571,COSM74637,COSM1154290,COSM22975,COSM108572;OCCURENCE=1(lung),30(haematopoietic_and_lymphoid_tissue),4(skin),21(large_intestine),1(biliary_tract),1(pancreas),1(ovary),6(endometrium)
2004480S1T3	2004480	APC	5	112175322	C	G	exon16	NM_000038	c.4031C>G	p.S1344*	1063	23	1086	0.0211786	0	0	0	0	stopgain	.
2003264S1T3	2003264	POLE	12	133220098	CCA	C	exon34	NM_006231	c.4337_4338del	p.V1446Gfs*3	1285	27	1312	0.0205793	0	0	4.064e-6	0	frameshift_deletion	ID=COSM1745059,COSM1745060;OCCURENCE=1(urinary_tract)
2003574S1T3	2003574	TP53	17	7578395	G	A	exon5	NM_000546	c.535C>T	p.H179Y	1650	31	1681	0.0184414	0	0	0	0	nonsynonymous_SNV	ID=COSM129849,COSM129850,COSM10768,COSM129851,COSM129848,COSM3388203,COSM1709730;OCCURENCE=1(prostate),10(large_intestine),3(urinary_tract),1(liver),1(eye),1(pancreas),1(small_intestine),6(breast),12(skin),1(endometrium),5(ovary),2(soft_tissue),8(haematopoietic_and_lymphoid_tissue),1(thyroid),8(lung),1(vulva),8(oesophagus),9(upper_aerodigestive_tract),1(bone),7(central_nervous_system),2(stomach)
2004896S1T3	2004896	TP53	17	7577121	G	A	exon8	NM_000546	c.817C>T	p.R273C	1245	23	1268	0.0181388	5.805e-5	0	1.221e-5	0	nonsynonymous_SNV	ID=COSM3355991,COSM10659,COSM1645518,COSM99933;OCCURENCE=34(ovary),14(endometrium),3(small_intestine),22(breast),11(skin),5(prostate),111(large_intestine),3(biliary_tract),1(genital_tract),1(adrenal_gland),14(urinary_tract),2(kidney),16(pancreas),20(liver),131(central_nervous_system),23(stomach),2(vulva),25(oesophagus),26(upper_aerodigestive_tract),9(bone),4(thyroid),1(penis),17(lung),5(cervix),2…
2003044S1T3	2003044	BRAF	7	140453136	A	T	exon15	NM_004333	c.1799T>A	p.V600E	675	11	686	0.016035	0	0	4.065e-6	0	nonsynonymous_SNV	ID=COSM476;OCCURENCE=3(adrenal_gland),3(urinary_tract),4(genital_tract),7(pancreas),16(liver),68(eye),2(prostate),4161(large_intestine),21(biliary_tract),11(breast),4377(skin),9(small_intestine),1(autonomic_ganglia),20(pituitary),242(ovary),32(soft_tissue),7(testis),459(haematopoietic_and_lymphoid_tissue),9534(thyroid),78(lung),1(meninges),12(upper_aerodigestive_tract),717(NS),15(bone),2(oesophag…
2003996S1T3	2003996	KRAS	12	25398281	C	T	exon2	NM_004985	c.38G>A	p.G13D	760	12	772	0.015544	0	0	0	0	nonsynonymous_SNV	ID=COSM1140132,COSM532;OCCURENCE=103(haematopoietic_and_lymphoid_tissue),2(pleura),5(cervix),17(gastrointestinal_tract_(site_indeterminate)),2(peritoneum),118(lung),23(thyroid),1(bone),4(upper_aerodigestive_tract),3(oesophagus),1(central_nervous_system),43(stomach),29(pancreas),3(liver),5(urinary_tract),1(genital_tract),3337(large_intestine),21(biliary_tract),23(prostate),17(breast),3(skin),19(sm…
2004982S1T3	2004982	TP53	17	7578212	G	A	exon6	NM_000546	c.637C>T	p.R213*	1647	26	1673	0.0155409	0	0	0	0	stopgain	ID=COSM99618,COSM1638393,COSM99616,COSM10654,COSM99617,COSM3378350,COSM99615;OCCURENCE=11(central_nervous_system),15(stomach),1(bone),3(NS),16(upper_aerodigestive_tract),24(oesophagus),13(lung),1(thyroid),9(haematopoietic_and_lymphoid_tissue),3(soft_tissue),9(ovary),6(endometrium),37(breast),17(skin),1(small_intestine),1(kidney),6(liver),7(pancreas),8(urinary_tract),4(biliary_tract),67(large_inte…
2004896S1T3	2004896	TP53	17	7578461	C	T	exon5	NM_000546	c.469G>A	p.V157I	1353	20	1373	0.0145666	0	0	4.469e-5	0	nonsynonymous_SNV	ID=COSM43625;OCCURENCE=3(upper_aerodigestive_tract),1(oesophagus),3(vulva),1(salivary_gland),1(skin),1(prostate)
2003456S1T3	2003456	PIK3CA	3	178936095	A	G	exon10	NM_006218	c.1637A>G	p.Q546R	962	14	976	0.0143443	0	0	0	0	nonsynonymous_SNV	ID=COSM12459,COSM446012;OCCURENCE=10(large_intestine),15(breast),10(endometrium),4(NS),1(stomach),1(central_nervous_system)
2005511S1T3	2005511	TP53	17	7577548	C	T	exon7	NM_000546	c.733G>A	p.G245S	1631	23	1654	0.0139057	0	0	0	3.238e-5	nonsynonymous_SNV	ID=COSM1640833,COSM121036,COSM6932,COSM121035,COSM121037,COSM3356965;OCCURENCE=25(central_nervous_system),31(stomach),13(upper_aerodigestive_tract),2(vulva),20(oesophagus),7(lung),1(cervix),19(haematopoietic_and_lymphoid_tissue),1(soft_tissue),24(ovary),1(salivary_gland),2(endometrium),6(skin),30(breast),4(small_intestine),12(urinary_tract),9(pancreas),4(liver),3(prostate),115(large_intestine)
2003044S1T3	2003044	TP53	17	7577022	G	A	exon8	NM_000546	c.916C>T	p.R306*	1833	25	1858	0.0134553	0	0	0	0	stopgain	ID=COSM3388168,COSM10663,COSM1640820,COSM99947;OCCURENCE=22(breast),1(small_intestine),9(pancreas),1(kidney),1(liver),2(urinary_tract),2(biliary_tract),39(large_intestine),11(ovary),4(endometrium),6(lung),1(haematopoietic_and_lymphoid_tissue),9(stomach),7(central_nervous_system),1(bone),13(upper_aerodigestive_tract),1(NS),15(oesophagus)
2004250S1T3	2004250	TP53	17	7578221	TTC	T	exon6	NM_000546	c.626_627del	p.R209Kfs*6	783	10	793	0.0126103	0	0	0	0	frameshift_deletion	ID=COSM392317,COSM392319,COSM13120,COSM392318,COSM392316;OCCURENCE=2(lung),1(oesophagus),2(central_nervous_system),3(large_intestine),1(pancreas),1(breast),1(ovary)
2004896S1T3	2004896	PIK3CA	3	178916936	G	A	exon2	NM_006218	c.323G>A	p.R108H	702	8	710	0.0112676	0	0	0	0	nonsynonymous_SNV	ID=COSM342716,COSM27497;OCCURENCE=1(breast),5(large_intestine),15(endometrium),1(meninges),1(lung),3(central_nervous_system),4(stomach)
2003996S1T3	2003996	SMAD4	18	48591919	G	A	exon9	NM_005359	c.1082G>A	p.R361H	1244	13	1257	0.0103421	0	0	0	0	nonsynonymous_SNV	ID=COSM14122;OCCURENCE=2(small_intestine),1(breast),24(large_intestine),4(pancreas),1(upper_aerodigestive_tract),2(lung)
2004897S1T3	2004897	BRAF	7	140481411	C	T	exon11	NM_004333	c.1397G>A	p.G466E	1154	12	1166	0.0102916	0	0	0	0	nonsynonymous_SNV	ID=COSM453;OCCURENCE=1(large_intestine),5(skin),1(NS),1(haematopoietic_and_lymphoid_tissue),1(lung)
2003445S1T3	2003445	SMAD4	18	48591919	G	A	exon9	NM_005359	c.1082G>A	p.R361H	1462	13	1475	0.00881356	0	0	0	0	nonsynonymous_SNV	ID=COSM14122;OCCURENCE=2(small_intestine),1(breast),24(large_intestine),4(pancreas),1(upper_aerodigestive_tract),2(lung)
2003065S1T3	2003065	TP53	17	7578406	C	T	exon5	NM_000546	c.524G>A	p.R175H	1334	6	1340	0.00447761	0	0	4.064e-6	0	nonsynonymous_SNV	ID=COSM3355994,COSM1640851,COSM99024,COSM99023,COSM10648,COSM99914,COSM99022;OCCURENCE=4(skin),97(breast),9(biliary_tract),321(large_intestine),4(prostate),4(kidney),9(liver),22(pancreas),28(urinary_tract),1(adrenal_gland),65(ovary),1(soft_tissue),9(endometrium),2(salivary_gland),1(penis),18(lung),2(thyroid),35(haematopoietic_and_lymphoid_tissue),4(cervix),62(stomach),70(central_nervous_system),8…
2004381S1T3	2004381	TP53	17	7578406	C	T	exon5	NM_000546	c.524G>A	p.R175H	1700	6	1706	0.003517	0	0	4.064e-6	0	nonsynonymous_SNV	ID=COSM3355994,COSM1640851,COSM99024,COSM99023,COSM10648,COSM99914,COSM99022;OCCURENCE=4(skin),97(breast),9(biliary_tract),321(large_intestine),4(prostate),4(kidney),9(liver),22(pancreas),28(urinary_tract),1(adrenal_gland),65(ovary),1(soft_tissue),9(endometrium),2(salivary_gland),1(penis),18(lung),2(thyroid),35(haematopoietic_and_lymphoid_tissue),4(cervix),62(stomach),70(central_nervous_system),8…
2005619S1T2	2005619	EGFR	7	55249029	G	A	exon20	NM_005228	c.2327G>A	p.R776H	2090	6	2096	0.0028626	0	0	4.064e-6	0	nonsynonymous_SNV	ID=COSM22940;OCCURENCE=5(lung)
