# Supplementary material for: Ultrasensitive tumour‐agnostic non‐invasive detection of colorectal cancer recurrence using ctDNA methylation
Source: Clin Transl Med. 2022 Sep 14;12(9):e1015. doi: 10.1002/ctm2.1015 (PMC9473485; doi:10.1002/ctm2.1015)
Supplement: Supplementary file 5 — Supporting Information [file CTM2-12-e1015-s006.xlsx]

## Sheet: Supplementary Table S5
Supplementary Table S5. SV in cfDNA.
Sample	Patient	Site1	Site2	fusion_product	VAF
2003724S1T3	2003724	g.1:154132617	g.1:156843411	TPM3-NTRK1	0.9
2005619S1T2	2005619	g.8:38288367	g.8:38619578	FGFR1-TACC1	0.0013
