# Supplementary material for: Ultrasensitive tumour‐agnostic non‐invasive detection of colorectal cancer recurrence using ctDNA methylation
Source: Clin Transl Med. 2022 Sep 14;12(9):e1015. doi: 10.1002/ctm2.1015 (PMC9473485; doi:10.1002/ctm2.1015)
Supplement: Supplementary file 6 — Supporting Information [file CTM2-12-e1015-s007.xlsx]

## Sheet: Sheet 1
Supplementary Table S6. Post-surgery cohort feature.
Patient Clinical Feature														Summary of Sequencing Result			Methylation Sequencing		Somatic Sequencing
Patient	Position	Sex	Age	T_stage	N_stage	M_stage	Cohort	Adjuvant	Neoadjuvant	Recurrence	Follow_up_time	Blood_Sample_Days_Postoperation	Post-Operational Recurrence Site	meanVAF	Expected_tf	MAFIT_all	Mean.coverage	conversion_rate	Mean.coverage.cfDNA	Mean.coverage.Control
2003651	Colon	M	46	4	0	0	Post-surgery	Y	N	Recurrence-free	237	22		0	0.0101	0.522538	257.211	0.995123	1186.51	652.358
2002909	Colon	F	50	3	0	0	Post-surgery	N	N	Recurrence-free	89	20		0	0.0189	0.434362	522.624	0.995364	975.429	638.953
2003065	Rectal	M	76	4	2	1	Post-surgery	Y	N	Recurrence-free	178	25		0.00447761	0.0095	0.470682	388.744	0.995494	925.265	534.14
2003078	Colon	F	51	3	1	0	Post-surgery	Y	N	Recurrence-free	349	29		0	0.0133	0.321891	493.417	0.992755	860.907	449.943
2003110	Rectal	M	47	3	0	1	Post-surgery	Y	Y	Recurrence-free	292	27		0	0.0085	0.621732	809.556	0.992916	1203.9	681.677
2003132	Rectal	F	77	3	1	0	Post-surgery	N	N	Recurrence-free	603	483		0.666487	1.0172	1.38649	511.561	0.993203	1049.25	672.91
2003152	Rectal	M	57	4	2	1	Post-surgery	Y	Y	Relapsed	191	30	Liver	0.00399772	0.0139	0.781002	472.972	0.992634	889.351	393.2
2003216	Rectal	M	53	4	0	1	Post-surgery	Y	N	Relapsed	6	28	Liver, Lung, Lymph Node	0.117073	0.5226	1.2631	376.204	0.993309	792.277	510.625
2003217	Colon	M	52	4	0	1	Post-surgery	Y	N	Recurrence-free	226	35		0.0119251	0.0129	0.408294	703.459	0.993456	641.741	494.728
2003264	Rectal	M	53	4	0	1	Post-surgery	N	Y	Recurrence-free	263	23		0.0133349	0.004	0.786104	692.105	0.99364	1087.16	671.928
2003376	Rectal	M	55	3	2	1	Post-surgery	N	Y	Recurrence-free	258	15		0.00374532	0.0215	0.934413	771.576	0.990465	967.807	563.466
2003377	Colon	M	63	4	1	1	Post-surgery	Y	Y	Recurrence-free	206	15		0.00550661	0.033	0.520766	655.608	0.993339	1131.23	919.243
2003441	Rectal	M	70	2	1	0	Post-surgery	Y	N	Recurrence-free	310	17		0.00374688	0.0034	0.672912	416.499	0.993609	1095.27	831.21
2003443	Rectal	F	54	4	0	1	Post-surgery	N	Y	Recurrence-free	233	33		0	0.0124	0.90143	622.033	0.992545	1062.93	783.841
2003444	Rectal	M	51	3	1	1	Post-surgery	Y	Y	Relapsed	214	17	Liver	0	0.0094	0.70037	777.787	0.992627	846.108	625.583
2003456	Colon	M	46	4	2	1	Post-surgery	N	N	Relapsed	242	11	Peritoneal	0.014625	0.0337	0.864551	671.855	0.993319	876.235	651.688
2003457	Rectal	F	52	3	0	0	Post-surgery	Y	N	Recurrence-free	209	18		0	0.006	0.504844	579.391	0.995481	807.061	801.199
2003560	Colon	M	45	4	0	0	Post-surgery	Y	N	Recurrence-free	379	15		0	0.0062	0.533445	453.118	0.995533	1048.86	531.701
2003665	Rectal	F	43	3	0	0	Post-surgery	Y	N	Recurrence-free	106	14		0	0.0036	0.413387	562.689	0.992444	1110.35	626.669
2003701	Rectal	F	33	4	2	1	Post-surgery	Y	N	Relapsed	356	6	Peritoneal	0	0.0013	0.650661	839.549	0.995166	858.432	683.949
2003702	Colon	F	32	4	2	1	Post-surgery	N	N	Recurrence-free	242	15		0	0.0144	0.539283	873.355	0.995302	836.088	564.495
2003703	Rectal	M	69	4	0	0	Post-surgery	Y	N	Recurrence-free	256	15		0	0.0014	0.573654	874.196	0.993147	1120.9	799.236
2003885	Rectal	M	65	4	1	1	Post-surgery	N	N	Relapsed	16	14	Liver, Lung	0.0608319	0.2785	1.01742	883.176	0.991133	873.41	559.839
2003909	Rectal	F	54	4	1	0	Post-surgery	Y	N	Relapsed	384	19	Lymph Node	0	0.0037	0.523762	886.182	0.99035	976.544	723.785
2003910	Rectal	M	57	4	0	0	Post-surgery	Y	Y	Recurrence-free	381	19		0	0.0056	0.469373	643.924	0.993343	910.361	653.86
2003947	Rectal	M	50	4	2	0	Post-surgery	N	N	Relapsed	13	14	Lymph Node	0.0615674	0.3007	0.975765	734.154	0.990646	1093	643.393
2003956	Rectal	M	64	4	1	0	Post-surgery	Y	N	Recurrence-free	296	32		0	0.0109	0.39453	492.848	0.993097	1162.43	803.412
2003995	Rectal	M	63	4	0	1	Post-surgery	Y	N	Relapsed	77	9	Liver	0.121984	0.4245	1.17608	926.497	0.99051	1046.46	598.93
2003996	Colon	M	61	4	1	1	Post-surgery	Y	N	Recurrence-free	218	23		0.0129431	0.0513	0.443819	858.212	0.990328	914.645	656.845
2003998	Rectal	M	57	4	1	1	Post-surgery	Y	N	Relapsed	256	14	Liver, Lung, Lymph Node	0.308715	1.3877	1.11102	1135.45	0.989945	988.721	683.599
2004108	Rectal	F	36	4	2	0	Post-surgery	Y	N	Recurrence-free	78	33		0	0.0061	0.460806	431.245	0.992487	859.186	547.403
2004250	Rectal	F	48	4	2	0	Post-surgery	N	N	Relapsed	328	307	Pelvic	0.0126103	0.0442	0.801096	414.315	0.992539	575.994	514.377
2004278	Rectal	F	61	3	1	1	Post-surgery	Y	N	Recurrence-free	341	25		0.186441	0.4202	1.28459	929.902	0.996491	433.371	353.137
2004285	Colon	F	60	4	2	0	Post-surgery	N	N	Relapsed	241	10	Lymph Node	0.231358	1.3659	1.43266	921.668	0.99609	860.472	474.348
2004349	Rectal	M	49	2	0	0	Post-surgery	N	N	Recurrence-free	94	10		0	0.0068	0.345176	811.199	0.996301	1016.09	701.271
2004350	Rectal	F	62	2	0	0	Post-surgery	N	Y	Recurrence-free	20	8		0	0.0072	0.428952	550.405	0.995714	858.614	579.773
2004384	Rectal	M	52	3	2	1	Post-surgery	Y	N	Recurrence-free	317	46		0	0.0124	0.529104	525.547	0.995772	824.811	805.372
2004407	Rectal	M	68	2	1	0	Post-surgery	Y	N	Recurrence-free	346	36		0	0.0048	0.495471	708.572	0.995618	1092.16	609.729
2004876	Rectal	F	54	3	2	0	Post-surgery	Y	N	Recurrence-free	80	11		0	0.0079	0.419455	646.066	0.995343	929.324	663.324
2005272	Rectal	M	67	4	2	1	Post-surgery	Y	N	Relapsed	18	36	Liver	0.446043	1.141	1.33349	1041.49	0.993969	1132.89	716.745
